# Supplementary material for: Insertion-sequence-mediated mutations both promote and constrain evolvability during a long-term experiment with bacteria
Source: Nat Commun. 2021 Feb 12;12:980. doi: 10.1038/s41467-021-21210-7 (PMC7881107; doi:10.1038/s41467-021-21210-7)
Supplement: Supplementary file 4 — Supplementary Data 1 [file 41467_2021_21210_MOESM4_ESM.xlsx]

## Sheet: Ara+1
Supplementary Data 1 Ara+1. Number of copies of the 12 IS elements in the REL606 ancestor and two evolved clones sampled at each of 11 evolutionary time points in the Ara+1 population.
Generation	Clone	IS1	IS2	IS3	IS4	IS30	IS150	IS186	IS600	IS911	ISEc1	ISECB1	ISEhe3
0	REL606	28	1	5	1	1	5	5	1	2	7	1	1
500	768A	28	1	5	1	1	5	5	1	2	7	1	1
	768B	28	1	5	1	1	5	6	1	2	7	1	1
1000	958A	28	1	5	1	1	5	5	1	2	7	1	1
	958B	28	1	5	1	1	6	5	1	2	7	1	1
1500	1062A	28	1	5	1	1	5	5	1	2	7	1	1
	1062B	28	1	5	1	1	5	5	1	2	7	1	1
2000	1158A	28	1	5	1	1	8	5	1	2	7	1	1
	1158C	28	1	5	1	1	8	5	1	2	7	1	1
5000	2173A	28	1	5	1	1	18	5	1	2	7	1	1
	2173B	28	1	5	1	1	15	5	1	2	7	1	1
10000	4530A	28	1	5	1	1	20	6	1	2	7	1	1
	4530B	28	1	5	1	1	21	7	1	2	7	1	1
15000	7183A	29	1	5	1	1	25	8	1	2	7	1	1
	7183B	30	1	5	1	1	24	9	1	2	7	1	1
20000	9282A	28	1	5	1	1	28	7	1	2	7	1	1
	9282B	28	1	4	1	1	26	7	1	2	7	1	1
30000	10450	30	1	4	1	1	36	7	1	2	7	1	1
	10451	28	1	4	1	1	32	7	1	2	7	1	1
40000	11008	30	1	4	1	1	37	7	1	2	7	1	1
	11009	32	1	4	1	1	42	7	1	2	7	1	1
50000	11392	30	1	4	1	1	40	6	1	2	7	1	1
	11393	32	1	4	1	1	40	8	1	2	7	1	1

## Sheet: Ara+2
Supplementary Data 1 Ara+2. Number of copies of the 12 IS elements in the REL606 ancestor and two evolved clones sampled at each of 11 evolutionary time points in the Ara+2 population.
Generation	Clone	IS1	IS2	IS3	IS4	IS30	IS150	IS186	IS600	IS911	ISEc1	ISECB1	ISEhe3
0	REL606	28	1	5	1	1	5	5	1	2	7	1	1
500	769A	28	1	5	1	1	5	5	1	2	7	1	1
	769B	28	1	5	1	1	5	5	1	2	7	1	1
1000	959A	29	1	5	1	1	5	5	1	2	7	1	1
	959B	29	1	5	1	1	5	5	1	2	7	1	1
1500	1063A	29	1	5	1	1	5	5	1	2	7	1	1
	1063B	29	1	5	1	1	5	5	1	2	7	1	1
2000	1159A	29	1	5	1	1	5	5	1	2	7	1	1
	1159B	29	1	5	1	1	5	6	1	2	7	1	1
5000	2174A	30	1	5	1	1	5	8	1	2	7	1	1
	2174B	29	1	5	1	1	6	8	1	2	7	1	1
10000	4531A	28	1	5	1	1	6	7	1	2	7	1	1
	4531B	28	1	5	1	1	6	7	1	2	7	1	1
15000	7184A	28	1	5	1	1	6	7	1	2	7	1	1
	7184B	28	1	5	1	1	6	7	1	2	7	1	1
20000	8601A	29	1	5	1	1	6	8	1	2	7	1	1
	8601B	28	1	5	1	1	6	7	1	2	7	1	1
30000	10407	30	1	5	1	1	6	10	1	2	7	1	1
	10408	29	1	6	1	1	6	10	1	2	7	1	1
40000	10950	31	1	5	1	1	7	9	1	2	7	1	1
	10951	31	1	5	1	1	7	9	1	2	7	1	1
50000	11342	31	1	5	1	1	8	9	1	2	7	1	1
	11343	31	1	5	1	1	8	9	1	2	7	1	1

## Sheet: Ara+3
Supplementary Data 1 Ara+3. Number of copies of the 12 IS elements in the REL606 ancestor and two evolved clones sampled at each of 11 evolutionary time points in the Ara+3 population.
Generation	Clone	IS1	IS2	IS3	IS4	IS30	IS150	IS186	IS600	IS911	ISEc1	ISECB1	ISEhe3
0	REL606	28	1	5	1	1	5	5	1	2	7	1	1
500	770A	28	1	5	1	1	6	5	1	2	7	1	1
	770B	28	1	5	1	1	5	5	1	2	7	1	1
1000	960A	28	1	5	1	1	5	5	1	2	7	1	1
	960B	28	1	5	1	1	6	5	1	2	7	1	1
1500	1064A	28	1	5	2	1	5	5	1	2	7	1	1
	1064B	28	1	5	1	1	6	5	1	2	7	1	1
2000	1160A	28	1	5	2	1	6	5	1	2	7	1	1
	1160B	28	1	5	1	1	7	5	1	2	7	1	1
5000	2175A	28	1	5	1	1	6	5	1	2	7	1	1
	2175B	28	1	5	1	1	6	5	1	2	7	1	1
10000	4532A	28	1	5	1	1	7	5	1	2	7	1	1
	4532B	28	1	5	1	1	8	5	1	2	7	1	1
15000	7185A	28	1	5	1	1	6	5	1	2	7	1	1
	7185B	28	1	5	1	1	6	6	1	2	7	1	1
20000	8602A	28	1	5	1	1	6	5	1	2	7	1	1
	8602B	28	1	5	1	1	6	5	1	2	7	1	1
30000	10410	28	1	5	1	1	6	7	1	2	7	1	1
	10411	28	1	4	1	1	6	7	1	2	7	1	1
40000	10953	28	1	5	2	1	5	6	1	2	7	1	1
	10954	28	1	5	2	1	5	6	1	2	7	1	1
50000	11345	28	1	4	2	1	5	7	1	2	7	1	1
	11346	30	1	5	1	1	6	7	1	2	7	1	1

## Sheet: Ara+4
Supplementary Data 1 Ara+4. Number of copies of the 12 IS elements in the REL606 ancestor and two evolved clones sampled at each of 11 evolutionary time points in the Ara+4 population.
Generation	Clone	IS1	IS2	IS3	IS4	IS30	IS150	IS186	IS600	IS911	ISEc1	ISECB1	ISEhe3
0	REL606	28	1	5	1	1	5	5	1	2	7	1	1
500	771A	28	1	5	1	1	5	5	1	2	7	1	1
	771B	28	1	5	1	1	5	5	1	2	7	1	1
1000	961A	28	1	5	1	1	5	5	1	2	7	1	1
	961B	28	1	5	1	1	5	5	1	2	7	1	1
1500	1065A	28	1	5	1	1	5	5	1	2	7	1	1
	1065B	28	1	5	1	1	5	5	1	2	7	1	1
2000	1161A	28	1	5	1	1	5	5	1	2	7	1	1
	1161B	28	1	5	1	1	6	5	1	2	7	1	1
5000	2176A	29	1	5	1	1	5	5	1	2	7	1	1
	2176B	28	1	5	1	1	5	5	1	2	7	1	1
10000	4533A	28	1	5	2	1	5	5	1	2	7	1	1
	4533B	28	1	5	2	1	5	5	1	2	7	1	1
15000	7186A	27	1	5	2	1	6	5	1	2	7	1	1
	7186B	28	1	5	2	1	6	5	1	2	7	1	1
20000	8603A	28	1	5	2	1	7	5	1	2	7	1	1
	8603B	27	1	5	2	1	6	5	1	2	7	1	1
30000	10414	27	1	5	2	1	7	5	1	2	7	1	1
	10415	27	1	5	2	1	7	5	1	2	7	1	1
40000	10956	28	1	5	4	1	7	5	1	2	7	1	1
	10957	30	1	5	3	1	7	5	1	2	7	1	1
50000	11348	28	1	5	3	0	7	5	1	2	7	1	1
	11349	29	1	5	3	1	7	6	1	2	7	1	1

## Sheet: Ara+5
Supplementary Data 1 Ara+5. Number of copies of the 12 IS elements in the REL606 ancestor and two evolved clones sampled at each of 11 evolutionary time points in the Ara+5 population.
Generation	Clone	IS1	IS2	IS3	IS4	IS30	IS150	IS186	IS600	IS911	ISEc1	ISECB1	ISEhe3
0	REL606	28	1	5	1	1	5	5	1	2	7	1	1
500	772A	28	1	5	1	1	6	5	1	2	7	1	1
	772B	28	1	5	1	1	5	5	1	2	7	1	1
1000	962A	28	1	5	1	1	5	5	1	2	7	1	1
	962B	28	1	5	1	1	5	5	1	2	7	1	1
1500	1066A	29	1	5	1	1	5	5	1	2	7	1	1
	1066B	28	1	5	1	1	6	5	1	2	7	1	1
2000	1162A	29	1	5	1	1	5	5	1	2	7	1	1
	1162B	29	1	5	1	1	5	5	1	2	7	1	1
5000	2177A	28	1	5	1	1	9	5	1	2	7	1	1
	2177B	28	1	5	1	1	7	5	1	2	7	1	1
10000	4534A	28	1	5	1	1	7	5	1	2	7	1	1
	4534B	28	1	5	1	1	7	5	1	2	7	1	1
15000	7187A	29	1	5	1	1	11	5	1	2	7	1	1
	7187B	29	1	4	1	1	11	5	1	2	7	1	1
20000	8604A	27	1	5	1	1	9	7	1	2	7	1	1
	8604B	27	1	5	1	1	9	7	1	2	7	1	1
30000	10432	29	1	5	1	1	13	6	1	2	7	1	1
	10433	29	1	5	1	1	13	6	1	2	7	1	1
40000	10982	31	1	5	1	1	14	8	1	2	7	1	1
	10983	31	1	5	1	1	14	8	1	2	7	1	1
50000	11367	31	1	5	1	1	15	8	1	2	7	1	1
	11368	31	1	5	1	1	14	8	1	2	7	1	1

## Sheet: Ara+6
Supplementary Data 1 Ara+6. Number of copies of the 12 IS elements in the REL606 ancestor and two evolved clones sampled at each of 11 evolutionary time points in the Ara+6 population.
Generation	Clone	IS1	IS2	IS3	IS4	IS30	IS150	IS186	IS600	IS911	ISEc1	ISECB1	ISEhe3
0	REL606	28	1	5	1	1	5	5	1	2	7	1	1
500	773A	28	1	5	1	1	5	5	1	2	7	1	1
	773B	28	1	5	1	1	5	5	1	2	7	1	1
1000	963A	28	1	5	1	1	5	5	1	2	7	1	1
	963B	28	1	5	1	1	5	5	1	2	7	1	1
1500	1067A	28	1	5	1	1	5	5	1	2	7	1	1
	1037B	28	1	5	1	1	5	5	1	2	7	1	1
2000	1163A	28	1	5	1	1	5	5	1	2	7	1	1
	1163B	28	1	5	1	1	5	5	1	2	7	1	1
5000	2178A	28	1	5	1	1	5	5	1	2	7	1	1
	2178B	28	1	5	1	1	5	5	1	2	7	1	1
10000	4535A	28	1	5	1	1	6	5	1	2	7	1	1
	4335B	28	1	5	1	1	6	6	1	2	7	1	1
15000	7188A	29	1	5	1	1	6	6	1	2	7	1	1
	7188B	29	1	5	1	1	6	6	1	2	7	1	1
20000	8605A	28	1	5	1	1	7	6	1	2	7	1	1
	8605B	28	1	5	1	1	6	6	1	2	7	1	1
30000	10417	30	1	5	1	1	6	6	1	2	7	1	1
	10418	28	1	5	1	1	6	6	1	2	7	1	1
40000	10985	29	1	5	1	0	6	6	1	2	7	1	1
	10986	28	1	5	1	1	8	6	1	2	7	1	1
50000	11370	27	1	5	1	1	6	5	1	2	7	1	1
	11371	31	1	5	1	1	6	6	1	2	7	1	1

## Sheet: Ara-1
Supplementary Data 1 Ara‒1. Number of copies of the 12 IS elements in the REL606 ancestor and two evolved clones sampled at each of 11 evolutionary time points in the Ara‒1 population.
Generation	Clone	IS1	IS2	IS3	IS4	IS30	IS150	IS186	IS600	IS911	ISEc1	ISECB1	ISEhe3
0	REL606	28	1	5	1	1	5	5	1	2	7	1	1
500	762B	28	1	5	1	1	5	5	1	2	7	1	1
	762C	28	1	5	1	1	5	5	1	2	7	1	1
1000	964B	28	1	5	1	1	5	5	1	2	7	1	1
	964C	29	1	5	1	1	5	5	1	2	7	1	1
1500	1068B	28	1	5	1	1	6	5	1	2	7	1	1
	1068C	28	1	5	1	1	5	5	1	2	7	1	1
2000	1164	28	1	5	1	1	5	6	1	2	7	1	1
	1164B	28	1	5	1	1	5	5	1	2	7	1	1
5000	2179A	28	1	5	1	1	6	6	1	2	7	1	1
	2179B	28	1	5	1	1	6	6	1	2	7	1	1
10000	4536A	26	1	5	1	1	8	5	1	2	7	1	1
	4536B	28	1	5	1	1	6	5	1	2	7	1	1
15000	7177A	26	1	5	1	1	11	6	1	2	7	1	1
	7177B	28	1	5	1	1	9	6	1	2	7	1	1
20000	8593A	26	1	5	1	1	11	6	1	2	7	1	1
	8593B	28	1	5	1	1	11	6	1	2	7	1	1
30000	10391	28	1	5	1	1	11	7	1	2	7	1	1
	10392	28	1	5	1	1	11	8	1	2	7	1	1
40000	10938	29	1	5	1	1	11	8	1	2	7	1	1
	10939	30	1	5	1	1	12	7	1	2	7	1	1
50000	11330	30	1	5	1	1	12	7	1	2	7	1	1
	11331	30	1	5	1	1	12	7	1	2	7	1	1

## Sheet: Ara-2
Supplementary Data 1 Ara‒2. Number of copies of the 12 IS elements in the REL606 ancestor and two evolved clones sampled at each of 11 evolutionary time points in the Ara‒2 population.
Generation	Clone	IS1	IS2	IS3	IS4	IS30	IS150	IS186	IS600	IS911	ISEc1	ISECB1	ISEhe3
0	REL606	28	1	5	1	1	5	5	1	2	7	1	1
500	763A	28	1	5	1	1	5	5	1	2	7	1	1
	763B	28	1	5	1	1	5	5	1	2	7	1	1
1000	965A	28	1	5	1	1	5	5	1	2	7	1	1
	965B	28	1	5	1	1	5	5	1	2	7	1	1
1500	1069A	28	1	5	1	1	5	5	1	2	7	1	1
	1069B	29	1	5	1	1	5	5	1	2	7	1	1
2000	1165A	28	1	5	1	1	5	5	1	2	7	1	1
	2000.4	28	1	5	1	1	5	6	1	2	7	1	1
5000	2180A	28	1	5	1	1	5	5	1	2	7	1	1
	2180B	28	1	5	1	1	5	5	1	2	7	1	1
10000	4537A	28	1	5	1	1	5	5	1	2	7	1	1
	4537B	29	1	5	1	1	5	5	1	2	7	1	1
15000	7178A*	28	1	5	1	1	6	6	1	2	7	1	1
	7178B**	29	1	6	1	1	5	6	1	2	7	1	1
20000	20K-S1*	29	1	5	1	1	8	5	1	2	7	1	1
	20K-L1**	27	1	7	1	1	5	6	1	2	7	1	1
30000	30K-S1*	30	1	5	1	1	7	5	1	2	7	1	1
	30K-L1**	28	1	6	1	1	5	6	1	2	7	1	1
40000	11036 S*	29	1	8	1	1	17	7	1	2	7	1	1
	11035 L**	30	1	5	1	1	5	4	1	2	7	1	1
50000	11335 S*	29	1	8	1	1	21	7	1	2	7	1	1
	11333 L**	31	1	5	2	1	5	4	1	2	7	1	1
In population Ara‒2, two co-existing lineages called S and L have been described2. *Clones from the S lineage; **clones from the L lineage.

## Sheet: Ara-3
Supplementary Data 1 Ara‒3. Number of copies of the 12 IS elements in the REL606 ancestor and two evolved clones sampled at each of 11 evolutionary time points in the Ara‒3 population.
Generation	Clone	IS1	IS2	IS3	IS4	IS30	IS150	IS186	IS600	IS911	ISEc1	ISECB1	ISEhe3
0	REL606	28	1	5	1	1	5	5	1	2	7	1	1
500	764A	28	1	5	1	1	5	5	1	2	7	1	1
	764B	28	1	5	1	1	5	5	1	2	7	1	1
1000	966A	28	1	5	1	1	7	5	1	2	7	1	1
	966B	28	1	5	1	1	5	5	1	2	7	1	1
1500	1070A	28	1	5	1	1	7	5	1	2	7	1	1
	1070B	28	1	5	1	1	6	5	1	2	7	1	1
2000	1166A	28	1	5	1	1	7	6	1	2	7	1	1
	1166B	28	1	5	1	1	9	5	1	2	7	1	1
5000	2181A	29	1	5	1	1	10	5	1	2	7	1	1
	ZDB409	29	1	5	1	1	10	5	1	2	7	1	1
10000	4538A	29	1	5	1	1	9	5	1	2	7	1	1
	ZDB429	29	1	5	1	1	13	6	1	2	7	1	1
15000	ZDB446	29	1	5	1	1	13	5	1	2	7	1	1
	7179B	29	1	5	1	1	17	7	1	2	7	1	1
20000	ZDB458	28	1	3	1	1	16	8	1	2	7	1	1
	ZDB464	28	1	3	1	1	16	8	1	2	7	1	1
30000	ZDB16	28	1	3	1	1	12	8	1	2	7	1	1
	ZDB357	29	1	3	1	1	18	9	1	2	7	1	1
40000	10979*	26	1	4	1	1	28	11	1	2	7	1	1
	10988	26	1	4	1	1	33	9	1	2	7	1	1
50000	11364*	25	1	3	0	1	25	12	1	2	7	1	1
	11365*	25	1	3	1	1	25	12	1	2	7	1	1
In population Ara‒3, two co-existing lineages either able to consume citrate (Cit+) or not (Cit-) have been described3. *Clones from the Cit+ lineage. All the other clones are from the Cit- lineage.

## Sheet: Ara-4
Supplementary Data 1 Ara‒4. Number of copies of the 12 IS elements in the REL606 ancestor and two evolved clones sampled at each of 11 evolutionary time points in the Ara‒4 population.
Generation	Clone	IS1	IS2	IS3	IS4	IS30	IS150	IS186	IS600	IS911	ISEc1	ISECB1	ISEhe3
0	REL606	28	1	5	1	1	5	5	1	2	7	1	1
500	765A	28	1	5	1	1	5	5	1	2	7	1	1
	765B	28	1	5	1	1	5	5	1	2	7	1	1
1000	967A	28	1	5	1	1	5	5	1	2	7	1	1
	967B	28	1	5	1	1	5	5	1	2	7	1	1
1500	1071A	28	1	5	1	1	5	5	1	2	7	1	1
	1071B	28	1	5	1	1	5	5	1	2	7	1	1
2000	1167A	28	1	5	1	1	5	5	1	2	7	1	1
	1167B	28	1	5	1	1	5	5	1	2	7	1	1
5000	2182A	29	1	5	1	1	5	5	1	2	7	1	1
	2182B	28	1	5	1	1	5	5	1	2	7	1	1
10000	4539A	29	1	5	1	1	5	5	1	2	7	1	1
	4539B	29	1	5	1	1	5	5	1	2	7	1	1
15000	7180A	28	1	5	1	1	5	4	1	2	7	1	1
	7180B	28	1	5	1	1	5	4	1	2	7	1	1
20000	8596A	28	1	5	1	1	5	4	1	2	7	1	1
	8596B	28	1	5	1	1	5	4	1	2	7	1	1
30000	10401	27	1	4	1	1	5	4	1	2	7	1	1
	10402	27	1	4	1	1	5	4	1	2	7	1	1
40000	10944	27	1	4	1	1	5	4	1	2	7	1	1
	10945	26	1	4	1	1	5	4	1	2	7	1	1
50000	11336	26	1	4	1	1	5	5	1	2	7	1	1
	11337	27	1	4	1	1	5	5	1	2	7	1	1

[truncated: 2 more sheets: Ara-5, Ara-6]
