# Supplementary material for: Insertion-sequence-mediated mutations both promote and constrain evolvability during a long-term experiment with bacteria
Source: Nat Commun. 2021 Feb 12;12:980. doi: 10.1038/s41467-021-21210-7 (PMC7881107; doi:10.1038/s41467-021-21210-7)
Supplement: Supplementary file 6 — Source Data [file 41467_2021_21210_MOESM6_ESM.xlsx]

## Sheet: Figure 1
Fig. 1 Distribution of all insertion sites of IS elements in the genome sequences of the ancestor and 264 evolved clones. Numbers correspond to the chromosomal position (in bp).
essential genes		9597	12161	25479	26463	32446	39607	92898	94217	101207	102448	103569	105037	106786	108109	111083	115403	130716	160104	191554	193699	194697	195714	197745	198519	207335	207968	372481	401877	403069	403559	406737	408624	464159	469242	526051	526719	654785	673969	956521	978293	983713	1088057	1142411	1163328	1164297	1165239	1169693	1191214
IS in ancestor		23346	241312	262847	353279	376764	546947	589570	619132	633993	1193670	1322776	1460215	1973327	2034341	2128655	2143079	2262755	2407457	2618084	2682663	2822202	3023960	3433477	3741213	4503559	4505357	4521586	4550679	1110560	1442692	1607973	1615527	2882765	588542	664735	2774461	3651138	3893601	15443	429675	590772	1857121	2772911
IS in evolved clones		23346	241312	262847	353279	376764	546947	589570	619132	633993	1193670	1322776	1460215	1973327	2034341	2128655	2143079	2262755	2407457	2618084	2682663	2822202	3023960	3433477	3741213	4503559	4505357	4521586	4550679	1110560	1442692	1607973	1615527	2882765	588542	664735	2774461	3651138	3893601	15443	429675	590772	1857121	2772911	5365	91995	146429	163469	241691
[truncated: 506 more columns]

## Sheet: Figure 2a
Fig. 2 Effect of mutator phenotype on IS-related mutations. a Proportion of IS-related mutations relative to total mutations after 50,000 generations
			ara+1	ara+2	ara+3*	ara+4	ara+5	ara+6*	ara-1*	ara-2*	ara-3*	ara-4*	ara-5	ara-6
nb total IS event/nb total events			0.495614	0.261194	0.00394298	0.116788	0.278912	0.00369079	0.00853166	0.0159343	0.0587121	0.00748326	0.338889	0.335404

## Sheet: Figure 2b
Figure 2b: log2 of the ratio of number of IS-related mutations (SV) to the number of single nucleotide variants (SNV)
Ara+1				Ara+2			Ara+3			Ara+4			Ara+5				Ara+6				Ara-1				Ara-2				Ara-3			Ara-4				Ara-5				Ara-6
	Major	Minor			Major			Major			Major			Major	Minor			Major	Minor			Major	Minor			Major	Minor			Major			Major	Minor			Major	Minor			Major	Minor
Mutator timing	NA	NA		Mutator timing	NA		Mutator timing	3000		Mutator timing	NA		Mutator timing	NA	NA		Mutator timing	5000	5000		Mutator timing	26000	26000		Mutator timing	2500-42000	2500-25500		Mutator timing	35000		Mutator timing	7500	7500		Mutator timing	NA	NA		Mutator timing	NA	NA
Time	Log2(SV/SNV)	Log2(SV/SNV)		Time	Log2(SV/SNV)		Time	Log2(SV/SNV)		Time	Log2(SV/SNV)		Time	Log2(SV/SNV)	Log2(SV/SNV)		Time	Log2(SV/SNV)	Log2(SV/SNV)		Time	Log2(SV/SNV)	Log2(SV/SNV)		Time	Log2(SV/SNV)	Log2(SV/SNV)		Time	Log2(SV/SNV)		Time	Log2(SV/SNV)	Log2(SV/SNV)		Time	Log2(SV/SNV)	Log2(SV/SNV)		Time	Log2(SV/SNV)	Log2(SV/SNV)
1000	1	1		500	NA		500	NA		500	NA		1000	-1.58496	-1.58496		500	NA	NA		500	0	0		500	NA	NA		500	NA		500	NA	NA		500	NA	NA		500	0	0
1500	1.58496	1.58496		1000	NA		1000	NA		1000	0		1500	-1	-1		1000	0	0		1000	-1	-1		1000	NA	NA		1000	Inf		1000	NA	NA		1000	-0.584963	NA		1000	-1	-1
2000	0.736966	0.736966		1500	NA		1500	NA		1500	-1		2000	-1	-1		1500	0	0		1500	-1	-1		1500	NA	NA		1500	1		1500	-2.32193	-2.32193		1500	-1	NA		1500	-2	-2
2500	0.736966	0.736966		2000	NA		2500	NA		2000	-1.58496		3000	-1	-1		2000	-1	-1		2000	-1	-1		2000	NA	NA		2000	1		2000	-2.32193	-2.32193		2000	-1	-2		2000	-2.58496	-2.58496
3000	1	1		2500	NA		3000	-5.64386		2500	-1.58496		3500	-1	-1		2500	-1	-1		2500	-1	-1		2500	NA	NA		2500	1.32193		2500	-2.32193	-2.32193		2500	-1	-2		2500	-2.58496	-2.58496
4000	1.58496	1.58496		3000	NA		3500	-5.83289		3000	-2		4000	-1.22239	-1		3000	-1	-1		3000	-1.32193	-1.32193		3000	-4.64386	-4.58496		3000	0.321928		3000	-3.16993	-3.16993		3000	-1	-2		3000	-2.58496	-2.58496
4500	1.58496	1.58496		3500	-2.58496		4000	-6.14975		3500	-2.32193		4500	-1.58496	-1.16993		3500	-1	-1		3500	-1.32193	-1.32193		3500	-4.83289	-4.88264		3500	0.263034		3500	-3.16993	-3.16993		3500	-1	-0.736966		3500	-2.58496	-2.58496
5000	1.58496	1.58496		4000	-2.58496		4500	-6.32193		4000	-2.32193		5000	-1.45943	-1.32193		4000	-1.32193	-1.32193		4000	-2	-2		4000	-5.22882	-5.14975		4000	0.263034		4000	-3.32193	-3.32193		4000	-0.584963	-0.736966		4000	-1.58496	-1.58496
5500	1.58496	1.58496		4500	-2.58496		5000	-6.58496		4500	-2.32193		5500	-1.45943	-1.32193		4500	-4.12928	-4.12928		4500	-2	-2		4500	-5.2854	-4.73697		4500	0.263034		4500	-3.32193	-3.32193		4500	-0.807355	-0.736966		4500	-1.58496	-1.58496
6000	1.58496	1.58496		5000	-2.58496		5500	-6.71425		5000	-2.32193		6000	-1.45943	-1.32193		5000	-6.21594	-6.21594		5000	-2	-2		5000	-5.30378	-4.8413		5000	0		5000	-3.32193	-3.32193		5000	-0.847997	0		5000	-2.16993	-2.16993
6500	1	1		5500	-2.80735		6000	-6.93074		5500	-2.32193		6500	-1.45943	-1.32193		5500	-6.49719	-6.49719		5500	-2.16993	-2.16993		5500	-5.02975	-4.92283		5500	-0.222392		5500	-3.32193	-3.32193		5500	-0.847997	0		5500	-1.73697	-1.73697
7500	0.893085	0.893085		6000	-2.80735		6500	-7.19967		6000	-2.32193		7000	-1.45943	-1.32193		6000	-6.60486	-6.60486		6000	-2.16993	-2.16993		6000	-5.30986	-5.1565		6000	-0.415037		6000	-3.32193	-3.32193		6000	-0.736966	0.263034		6000	-1.73697	-1.73697
8000	0.70044	0.70044		6500	-2.16993		7000	-7.32193		6500	-2.58496		7500	-1.45943	-1.32193		6500	-6.78572	-6.78572		6500	-2.32193	-2.32193		6500	-5.36923	-4.90689		6500	-0.415037		6500	-3.45943	-3.45943		6500	-0.736966	0.263034		6500	-1.87447	-1.87447
8500	0.70044	0.70044		7000	-2.16993		7500	-7.53138		7000	-2		8000	-1.45943	-1.58496		7000	-6.97728	-6.97728		7000	-2.32193	-2.32193		7000	-5.38082	-5.10852		7000	-0.415037		7000	-5.04439	-5.04439		7000	-0.874469	0		7000	-1.87447	-1.87447
9000	0.530515	0.530515		7500	-1.58496		8000	-7.59246		7500	-2		8500	-1	-1.58496		7500	-7.0625	-7.0625		7500	-2.11548	-2.11548		7500	-5.63421	-5.29462		7500	-0.415037		7500	-5.64386	-5.64386		7500	-0.874469	-0.192645		7500	-1.70044	-1.70044
9500	0.530515	0.530515		8000	-1.73697		8500	-7.82018		8000	-2.16993		9000	-1.11548	-1.58496		8000	-7.09099	-7.09099		8000	-2.11548	-2.11548		8000	-5.8413	-5.35755		8000	-0.584963		8000	-5.93074	-5.93074		8000	-0.874469	0		8000	-1.37851	-1.37851
10000	0.530515	0.530515		8500	-1.73697		9000	-7.88264		8500	-2.32193		9500	-1.11548	-1.58496		8500	-6.91886	-6.91886		8500	-1.70044	-1.70044		8500	-5.96193	-5.40939		8500	-0.584963		8500	-6.19967	-6.19967		8500	-1	0		8500	-1.37851	-1.37851
10500	0.530515	0.530515		9000	-1.45943		9500	-7.89482		9000	-2.45943		10000	-1.11548	-1.70044		9000	-6.99718	-6.99718		9000	-1.90689	-1.90689		9000	-5.96193	-5.2854		9000	-0.736966		9000	-6.25739	-6.25739		9000	-1	0.584963		9000	-1.48543	-1.48543
11000	0.378512	0.378512		9500	-1.45943		10000	-7.98868		9500	-1.87447		10500	-1.11548	-1.80735		9500	-7.0954	-7.0954		9500	-1.67807	-1.67807		9500	-5.99247	-5.57894		9500	-0.874469		9500	-6.29462	-6.29462		9500	-0.893085	0.70044		9500	-1	-1
11500	0.241008	0.241008		10000	-1.58496		10500	-8.19967		10000	-2.11548		11000	-0.893085	-1.58496		10000	-7.13443	-7.13443		10000	-1.67807	-1.67807		10000	-6.05889	-5.6893		10000	-0.459432		10000	-6.57743	-6.57743		10000	-0.893085	0.70044		10000	-1	-1
12000	0.347923	0.347923		10500	-1.58496		11000	-8.24317		10500	-2.11548		11500	-1.09954	-1.32193		10500	-7.41151	-7.41151		10500	-1.76553	-1.76553		10500	-6.3634	-5.76553		10500	-0.459432		10500	-6.81378	-6.81378		10500	-1	0.70044		10500	-1	-1
12500	0.222392	0.222392		11000	-1.58496		11500	-8.3443		11000	-2.11548		12000	-1.19265	-1.41504		11000	-7.52552	-7.52552		11000	-1.76553	-1.76553		11000	-6.36923	-5.80735		11000	-0.415037		11000	-6.96578	-6.96578		11000	-1	0.70044		11000	-1	-1
13000	0.106915	0.106915		11500	-1.11548		12000	-8.43463		11500	-2.22239		12500	-1.19265	-1.41504		11500	-7.56796	-7.56796		11500	-1.76553	-1.76553		11500	-6.37504	-5.8125		11500	-0.530515		11500	-6.98299	-6.98299		11500	-1	0.70044		11500	-1.09954	-0.906891
13500	0.0995357	0.0995357		12000	-1.11548		12500	-8.61102		12000	-2.22239		13000	-1.28011	-1.41504		12000	-7.58871	-7.58871		12000	-1.926	-1.926		12000	-6.50779	-5.83794		12000	-0.530515		12000	-6.98868	-6.98868		12000	-0.906891	0.70044		12000	-1	-1
14000	0.192645	0.192645		12500	-1.11548		13000	-8.65105		12500	-1.80735		13500	-1.28011	-1.41504		12500	-7.38198	-7.38198		12500	-1.926	-1.926		12500	-6.58996	-5.98641		12500	-0.378512		12500	-7.15482	-7.15482		12500	-0.847997	0.807355		12500	-1.16993	-1
14500	0.180572	0.180572		13000	-1.11548		13500	-8.73809		13000	-1.80735		14000	-1.36257	-1.41504		13000	-7.39403	-7.39403		13000	-2.1375	-2.1375		13000	-6.60486	-6.17792		13000	-0.485427		13000	-7.38802	-7.38802		13000	-0.847997	0.807355		13000	-1.16993	-1
15000	0.180572	0.180572		13500	-1.22239		14000	-8.78136		13500	-1.80735		14500	-1.36257	-1.41504		13500	-7.43796	-7.43796		13500	-2.20163	-2.20163		13500	-6.69581	-6.1819		13500	-0.485427		13500	-7.39232	-7.39232		13500	-0.847997	0.906891		13500	-1.16993	-1
15500	0.263034	0.263034		14000	-1.22239		14500	-8.93369		14000	-1.67807		15000	-1.36257	-1.41504		14000	-7.52513	-7.52513		14000	-2.20163	-2.20163		14000	-6.86625	-6.32193		14000	-0.347923		14000	-7.40514	-7.40514		14000	-0.847997	0.906891		14000	-1.16993	-1
16000	0.321928	0.321928		14500	-1.22239		15000	-8.9571		14500	-1.67807		15500	-1.44057	-1.41504		14500	-7.53605	-7.53605		14500	-2.20163	-2.20163		14500	-6.87856	-6.42291		14500	-0.540568		14500	-7.46352	-7.46352		14500	-1	0.906891		14500	-1	-1
16500	0.321928	0.321928		15000	-1.22239		15500	-8.98299		15000	-1.76553		16000	-1.44057	-1.41504		15000	-7.53605	-7.53605		15000	-2.20163	-2.20163		15000	-6.88671	-6.52356		15000	-0.540568		15500	-7.53916	-7.53916		15000	-1.20163	0.906891		15000	-0.847997	-1
17000	0.321928	0.321928		15500	-1.22239		16000	-8.01681		15500	-1.848		16500	-1.44057	-1.41504		15500	-7.32493	-7.32493		15500	-2.20163	-2.20163		15500	-7	-6.52356		15500	-0.540568		16000	-7.55075	-7.55075		15500	-1.20163	0.906891		15500	-0.847997	-1
17500	0.304855	0.304855		16000	-1.22239		16500	-8.04166		16000	-2		17000	-1.44057	-1.41504		16000	-7.32493	-7.32493		16000	-2	-2		16000	-7.07682	-6.53605		16000	-0.540568		16500	-7.60363	-7.60363		16000	-1.12553	0.906891		16000	-0.925999	-1
18000	0.304855	0.304855		16500	-1.22239		17000	-8.07146		16500	-2		17500	-1.44057	-1.41504		16500	-7.32643	-7.32643		16500	-2	-2		16500	-7.07682	-6.54226		16500	-0.540568		17000	-7.7039	-7.7039		16500	-1.12553	0.830075		16500	-0.925999	-1
18500	0.304855	0.304855		17000	-1.22239		17500	-8.16993		17000	-2.07039		18000	-1.44057	-1.41504		17000	-7.40939	-7.40939		17000	-2	-2		17000	-7.12584	-6.55459		17000	-0.540568		17500	-7.74819	-7.74819		17000	-1.12553	0.830075		17000	-0.788496	-0.917538
19000	0.304855	0.304855		17500	-1.22239		18000	-8.19229		17500	-2.07039		18500	-1.51457	-1.41504		17500	-7.49319	-7.49319		17500	-2.05889	-2.05889		17500	-7.18982	-6.59395		17500	-0.29956		18000	-7.77479	-7.77479		17500	-1.18442	0.765535		17500	-0.788496	-0.917538
19500	0.14439	0.14439		18000	-1.32193		18500	-8.19476		18000	-2.07039		19000	-1.32193	-1.41504		18000	-7.54303	-7.54303		18000	-2.11548	-2.11548		18000	-7.19967	-6.77347		18000	-0.29956		18500	-7.81698	-7.81698		18000	-1.24101	0.765535		18000	-0.862496	-0.917538
20000	0.211504	0.211504		18500	-1.32193		19000	-8.21189		18500	-1.80735		19500	-1.32193	-1.41504		18500	-7.54818	-7.54818		18500	-2.16993	-2.16993		18500	-7.22882	-6.79181		18500	-0.169925		19000	-7.81698	-7.81698		18500	-1.24101	0.847997		18500	-0.862496	-0.917538
20500	0.184425	0.131245		19000	-1.32193		19500	-8.2854		19000	-1.80735		20000	-1.32193	-1.41504		19000	-7.54818	-7.54818		19000	-2.16993	-2.16993		19000	-7.22882	-6.62936		19000	-0.169925		19500	-7.87036	-7.87036		19000	-1.24101	0.662965		19000	-0.862496	-0.917538
21000	0.184425	0.0641303		19500	-1.32193		20000	-8.33985		19500	-1.80735		20500	-1.32193	-1.5025		19500	-7.55714	-7.55714		19500	-2.16993	-2.16993		19500	-7.25739	-6.52356		19500	-0.160465		20000	-7.9571	-7.9571		19500	-1.29546	0.514573		19500	-0.862496	-0.710493
21500	0.184425	0.125531		20000	-1.32193		20500	-8.3443		20000	-1.80735		21000	-1.32193	-1.28011		20000	-7.61594	-7.61594		20000	-2	-2		20000	-7.37214	-6.56986		20000	-0.160465		20500	-8.00282	-8.00282		20000	-1.29546	0.514573		20000	-0.736966	-0.710493
22000	0.184425	0.125531		20500	-1.09954		21000	-8.42206		20500	-1.80735		21500	-0.862496	-1		20500	-7.74595	-7.74595		20500	-2	-2		20500	-7.3837	-6.57202		20500	-0.160465		21000	-8.04439	-8.04439		20500	-1.29546	0.514573		20500	-0.736966	-0.710493
22500	0.184425	0.125531		21000	-0.906891		21500	-8.45327		21000	-1.80735		22000	-0.862496	-1		21000	-7.77259	-7.77259		21000	-2	-2		21000	-7.39803	-6.50978		21000	-0.304855		21500	-8.08481	-8.08481		21000	-1.39855	0.584963		21000	-0.621488	-0.710493
23000	0.184425	0.125531		21500	-0.830075		22000	-8.45327		21500	-1.80735		22500	-0.862496	-1		21500	-7.78027	-7.78027		21500	-1.80735	-1.80735		21500	-7.39803	-6.51373		21500	-0.289507		22000	-8.08481	-8.08481		21500	-1.62803	0.584963		21500	-0.514573	-0.710493
23500	0.184425	0.125531		22000	-0.830075		22500	-8.45738		22000	-2		23000	-0.862496	-1		22000	-7.86212	-7.86212		22000	-1.90689	-1.90689		22000	-7.4865	-6.53333		22000	-0.289507		22500	-8.11374	-8.11374		22000	-1.62803	0.584963		22000	-0.514573	-0.710493
24000	0.115477	0.125531		22500	-0.830075		23000	-8.47978		22500	-2		23500	-0.862496	-1		22500	-7.86831	-7.86831		22500	-1.90689	-1.90689		22500	-7.5025	-6.59991		22500	-0.289507		23000	-8.13186	-8.13186		22500	-1.66985	0.652077		22500	-0.584963	-0.710493
24500	0.222392	0.184425		23000	-0.830075		23500	-8.5216		23000	-2		24000	-0.932886	-1		23000	-7.86934	-7.86934		23000	-1.90689	-1.90689		23000	-7.52095	-6.60177		23000	-0.211504		23500	-8.13443	-8.13443		23000	-1.66985	0.652077		23000	-0.584963	-0.710493
25000	0.321928	0.295456		23500	-0.830075		24000	-8.54303		23500	-2		24500	-1	-1		23500	-7.86934	-7.86934		23500	-1.90689	-1.90689		23500	-7.54946	-6.60548		23500	-0.337035		24000	-8.13955	-8.13955		23500	-1.62449	0.736966		23500	-0.584963	-0.710493
25500	0.31034	0.169925		24000	-0.830075		24500	-8.56796		24000	-2		25000	-0.874469	-1		24000	-7.86934	-7.86934		24000	-1.90689	-1.90689		24000	-7.5597	-6.65284		24000	-0.337035		24500	-8.14211	-8.14211		24000	-1.62449	0.900464		24000	-0.652077	-0.862496
26000	0.31034	0.214125		24500	-0.830075		25000	-8.59805		24500	-2.05889		25500	-0.874469	-1		24500	-7.88468	-7.88468		24500	-1.90689	-1.90689		24500	-7.59991	-6.76321		24500	-0.432959		25000	-8.18488	-8.18488		24500	-1.62449	0.900464		24500	-0.652077	-0.691878
26500	0.31034	0.214125		25000	-0.830075		25500	-8.61655		25000	-2.05889		26000	-0.938599	-1		25000	-7.99058	-7.99058		25000	-1.90689	-1.90689		25000	-7.61716	-6.77643		25000	-0.347923		25500	-8.23601	-8.23601		25000	-1.62449	0.95109		25000	-0.652077	-0.691878
27000	0.29956	0.214125		25500	-0.830075		26000	-8.62022		25500	-2.05889		26500	-1	-0.862496		25500	-8.00749	-8.00749		25500	-1.90689	-1.90689		25500	-7.65583	-6.78627		25500	-0.222392		26000	-8.27845	-8.27845		25500	-1.62449	0.857981		25500	-0.777608	-0.823122
27500	0.29956	0.214125		26000	-0.830075		26500	-8.03709		26000	-2.05889		27000	-1	-0.862496		26000	-8.04439	-8.0634		26000	-3.55459	-3.55459		26000	-7.68182	-6.78627		26000	-0.163499		26500	-8.3443	-8.3443		26000	-1.62449	0.954196		26000	-0.584963	-0.736966
28000	0.343954	0.157541		26500	-0.917538		27000	-7.62936		26500	-2.05889		27500	-1	-1		26500	-8.04803	-8.07325		26500	-4.73471	-4.73471		26500	-7.70044	-6.7879		26500	-0.163499		27000	-8.35975	-8.35975		26500	-1.66297	0.954196		26500	-0.584963	-0.847997
28500	0.289507	0.157541		27000	-0.765535		27500	-7.74315		27000	-1.8365		28000	-1	-1.06413		27000	-8.09099	-8.09452		27000	-5.03342	-4.93074		27000	-7.30378	-6.7879		27000	-0.106915		27500	-8.35975	-8.35975		27000	-1.58496	0.954196		27000	-0.584963	-0.847997
29000	0.289507	0.157541		27500	-0.925999		28000	-7.75489		27500	-1.8365		28500	-1	-1.06413		27500	-8.10852	-8.1094		27500	-5.07146	-5.29002		27500	-7.32643	-6.7879		27500	-0.157541		28000	-8.36413	-8.36413		27500	-1.35755	1.04439		27500	-0.584963	-0.847997
29500	0.289507	0.157541		28000	-1		28500	-7.75822		28000	-1.8365		29000	-1	-1.12553		28000	-8.12067	-8.11721		28000	-5.08215	-5.38802		28000	-7.33539	-6.78953		28000	-0.152003		28500	-8.36851	-8.36851		28000	-1.35755	1.04439		28000	-0.612977	-0.847997
30000	0.289507	0.157541		28500	-1		29000	-7.75822		28500	-1.8365		29500	-1.05445	-1.12553		28500	-8.14126	-8.13186		28500	-5.15482	-5.46352		28500	-7.35975	-6.78953		28500	-0.0995357		29000	-7.80305	-7.80305		28500	-1.35755	1.08746		28500	-0.612977	-0.847997
30500	0.289507	0.103093		29000	-1		29500	-7.80574		29000	-1.89308		30000	-1.10692	-1.18442		29000	-8.15566	-8.13699		29000	-5.29462	-5.48784		29000	-7.35975	-6.78953		29000	-0.0995357		29500	-7.86419	-7.86419		29000	-1.35755	1.08746		29000	-0.667425	-0.847997
31000	0.289507	0.0506261		29500	-1		30000	-7.85019		29500	-1.89308		30500	-1.10692	-1.24101		29500	-8.17742	-8.15397		29500	-5.36632	-5.52748		29500	-7.36413	-6.61961		29500	-0.146841		30000	-7.88264	-7.88264		29500	-1.35755	1.12928		29500	-0.63743	-0.900464
31500	0.289507	0.146841		30000	-1.26303		30500	-7.85175		30000	-1.89308		31000	-1.10692	-1.24101		30000	-8.18488	-8.18653		30000	-5.27716	-5.54689		30000	-7.37938	-6.62124		30000	-0.146841		30500	-7.88671	-7.88671		30000	-1.35755	1.16993		30000	-0.688056	-0.807355
32000	0.289507	0.146841		30500	-1.32193		31000	-7.88264		30500	-1.89308		31500	-1.20645	-1.24101		30500	-8.18653	-8.19476		30500	-5.79008	-5.57743		30500	-7.41574	-6.62124		30500	-0.146841		31000	-7.88874	-7.88874		30500	-1.39232	1.16993		30500	-0.688056	-0.857981
32500	0.289507	0.0962153		31000	-1.32193		31500	-7.8933		31000	-1.75489		32000	-1.09954	-1.24101		31000	-8.20212	-8.20212		31000	-5.86625	-5.62205		31000	-7.43463	-6.62124		31000	-0.146841		31500	-7.89482	-7.89482		31000	-1.39232	1.16993		31000	-0.688056	-0.857981
33000	0.280108	0.186413		31500	-1.32193		32000	-7.91289		31500	-1.75489		32500	-1.14684	-1.24101		31500	-8.22239	-8.21594		31500	-5.86899	-5.64386		31500	-7.44294	-6.62124		31500	-0.146841		32000	-7.91289	-7.91289		31500	-1.30485	1.24793		31500	-0.584963	-0.857981
33500	0.271302	0.186413		32000	-1.32193		32500	-7.92926		32000	-1.75489		33000	-1.14684	-1.24101		32000	-8.25188	-8.24476		32000	-5.89347	-5.64746		32000	-7.44294	-6.62124		32000	-0.142019		32500	-7.93467	-7.93467		32000	-1.30485	1.24793		32000	-0.514573	-0.857981
34000	0.311944	0.186413		32500	-1.32193		33000	-7.95128		32500	-1.80735		33500	-1.14684	-1.29546		32500	-8.28771	-8.26835		32500	-6.0199	-5.65105		32500	-7.48985	-6.62124		32500	-0.142019		33000	-7.94056	-7.94056		32500	-1.3388	1.24793		32500	-0.561879	-0.857981
34500	0.311944	0.186413		33000	-1.32193		33500	-7.95128		33000	-1.90689		34000	-1.19265	-1.16993		33000	-8.29692	-8.29079		33000	-6.06369	-5.65105		33000	-7.49386	-6.62124		33000	-0.229482		33500	-7.94642	-7.94642		33000	-1.3388	1.24793		33000	-0.561879	-0.857981
35000	0.311944	0.229482		33500	-1.32193		34000	-7.96		33500	-1.90689		34500	-1.19265	-1.16993		33500	-8.29844	-8.29539		33500	-6.06848	-5.71768		33500	-7.49386	-6.62124		33500	-0.271302		34000	-7.94642	-8.01866		33500	-1.3388	1.24793		33500	-0.561879	-0.857981
35500	0.263034	0.215729		34000	-1.32193		34500	-7.96		34000	-1.83007		35000	-1.19265	-1.16993		34000	-8.30378	-8.30454		34000	-5.95652	-5.73809		34000	-7.49386	-6.62124		34000	-0.311944		34500	-8.00188	-8.03342		34000	-1.3388	1.2854		34000	-0.607683	-0.906891
36000	0.125531	0.165059		34500	-1.32193		35000	-7.97585		34500	-1.83007		35500	-1.19265	-1.16993		34500	-8.31288	-8.31061		34500	-5.88486	-5.68806		34500	-7.49386	-6.33661		34500	-0.255257		35000	-8.01123	-8.04621		34500	-1.37197	1.2854		34500	-0.607683	-0.906891
36500	0.125531	0.165059		35000	-1.43296		35500	-8.08879		35000	-1.83007		36000	-1.1375	-1.10692		35000	-8.33241	-8.31061		35000	-5.91343	-5.70352		35000	-7.21917	-6.33823		35000	-0.978626		35500	-8.03709	-8.05347		35000	-1.37197	1.27009		35000	-0.540568	-0.906891
37000	0.125531	0.203533		35500	-1.29546		36000	-8.1046		35500	-1.67807		36500	-1.1375	-1.10692		35500	-8.35828	-8.31288		35500	-5.94996	-5.75785		35500	-6.98299	-6.33985		35500	-1.52725		36000	-8.04439	-8.0625		35500	-1.32193	1.18763		35500	-0.476438	-0.906891
37500	0.0801703	0.203533		36000	-1.29546		36500	-8.11114		36000	-1.67807		37000	-1.1375	-1.10692		36000	-8.36413	-8.31364		36000	-5.96263	-5.63807		36000	-6.99812	-6.33985		36000	-1.62449		36500	-8.05528	-8.07146		36000	-1.24393	1.10962		36000	-0.356144	-0.819428
38000	0.0801703	0.241008		36500	-1.29546		37000	-7.81762		36500	-1.67807		37500	-1.1375	-1.10692		36500	-8.36923	-8.31364		36500	-5.96473	-5.65249		36500	-7.01495	-6.33985		36500	-1.76081		37000	-8.06788	-8.08037		36500	-1.24393	1.03562		36500	-0.356144	-0.819428
38500	0.0395284	0.277534		37000	-1.29546		37500	-7.84046		37000	-1.67807		38000	-1.12928	-1.15754		37000	-8.15771	-8.31364		37000	-5.96683	-5.67243		37000	-7.01866	-6.09884		37000	-1.90949		37500	-8.07682	-8.09979		37000	-1.24393	1.03562		37000	-0.356144	-0.912537
39000	0.0395284	0.347923		37500	-1.34792		38000	-7.84298		37500	-1.72247		38500	-1.12928	-1.25376		37500	-8.17136	-8.31439		37500	-6.05034	-5.6837		37500	-6.82018	-6.09884		37500	-2.17425		38000	-8.10329	-8.11374		37500	-1.24393	1.10434		37500	-0.356144	-0.830075
39500	0.0395284	0.347923		38000	-1.34792		38500	-7.84423		38000	-1.72247		39000	-1.12928	-1.25376		38000	-7.9901	-8.31439		38000	-6.0543	-5.6865		38000	-6.82018	-5.99193		38000	-2.25815		38500	-7.71081	-8.13614		38000	-1.27563	1.16993		38000	-0.356144	-0.830075
40000	0.0395284	0.347923		38500	-1.34792		39000	-7.84423		38500	-1.72247		39500	-1.12928	-1.25376		38500	-7.82018	-8.31892		38500	-6.07973	-5.71973		38500	-6.8365	-5.99354		38500	-2.25815		39000	-7.71081	-8.17159		38500	-1.27563	1.20163		38500	-0.237039	-0.830075
41000	0.0780025	0.289507		39000	-1.39855		39500	-7.84674		39000	-1.76553		40000	-1.12928	-1.25376		39000	-7.82089	-8.32042		39000	-6.11042	-5.78136		39000	-6.86153	-5.99516		39000	-2.2824		39500	-7.71081	-8.18653		39000	-1.27563	1.20163		39000	-0.237039	-0.830075
41500	0.0780025	0.289507		39500	-1.44746		40000	-7.85425		39500	-1.76553		40500	-1.12928	-1.25376		39500	-7.82301	-8.33985		39500	-6.13489	-5.80219		39500	-6.87739	-5.89724		39500	-2.2824		40000	-7.71081	-8.19967		39500	-1.20163	1.23266		39500	-0.237039	-0.830075
42000	0.0780025	0.289507		40000	-1.49476		40500	-7.87283		40000	-1.76553		41000	-1.16993	-1.25376		40000	-7.82514	-8.3502		40000	-6.14048	-5.82528		40000	-6.88264	-5.90207		40000	-2.2824		40500	-7.71253	-8.21755		40000	-1.20163	1.23266		40000	-0.186413	-0.830075
42500	0.0780025	0.289507		40500	-1.49476		41000	-7.6677		40500	-1.76553		41500	-1.16046	-1.29956		40500	-7.82867	-8.36413		40500	-6.14605	-5.83036		40500	-6.88439	-5.90368		40500	-2.29039		41000	-7.71253	-8.22078		40500	-1.20163	1.23266		40500	-0.186413	-0.796467
43000	0.0384741	0.206451		41000	-1.49476		41500	-7.6677		41000	-1.76553		42000	-1.16046	-1.19265		41000	-7.73335	-8.36632		41000	-6.1681	-5.83794		41000	-6.88787	-5.90529		41000	-2.32971		41500	-7.71253	-8.22882		41000	-1.20163	1.23266		41000	-0.186413	-0.796467
43500	0.0384741	0.206451		41500	-1.49476		42000	-7.68299		41500	-1.76553		42500	-1.16046	-1.1375		41500	-7.74483	-8.37432		41500	-6.22356	-5.8679		41500	-6.69697	-5.90529		41500	-2.39046		42000	-7.71253	-8.23522		41500	-1.13124	1.19265		41500	-0.186413	-0.796467
44000	0.0384741	0.206451		42000	-1.49476		42500	-7.70736		42000	-1.76553		43000	-1.19794	-0.956931		42000	-7.74483	-8.41504		42000	-6.23406	-5.88753		42000	-6.69697	-5.90529		42000	-2.4126		42500	-7.3906	-8.24		42000	-1.06413	1.19265		42000	-0.186413	-0.796467
44500	0.0374747	0.206451		42500	-1.54057		43000	-7.71653		42500	-1.76553		43500	-1.23447	-1		42500	-7.74483	-8.46761		42500	-6.23406	-5.90207		42500	-6.69697	-5.90689		42500	-2.44931		43000	-7.3906	-7.8392		42500	-1.09516	1.19265		42500	-0.186413	-0.796467
45000	-0.0365259	0.23816		43000	-1.54057		43500	-7.72338		43000	-1.76553		44000	-1.23447	-1		43000	-7.74752	-8.53981		43000	-6.24447	-5.92125		43000	-6.69697	-5.90689		43000	-2.54749		43500	-7.3906	-7.86573		43000	-1.03103	1.19265		43000	-0.311944	-0.796467
45500	0	0.23816		43500	-1.58496		44000	-7.74595		43500	-1.76553		44500	-1.23447	-1		43500	-7.74886	-8.54946		43500	-6.2854	-5.93546		43500	-6.69697	-5.91009		43500	-2.91602		44000	-7.3906	-7.89936		43500	-1.03103	1.19265		43500	-0.351472	-0.796467
46000	0	0.23816		44000	-1.62803		44500	-7.75043		44000	-1.66985		45000	-1.23447	-1		44000	-7.75756	-8.56922		44000	-6.35755	-5.95884		44000	-6.6987	-5.91169		44000	-2.92961		44500	-7.3906	-7.90839		44000	-1.03103	1.19265		44000	-0.351472	-0.796467
46500	-0.0347654	0.269187		44500	-1.62803		45000	-7.75043		44500	-1.71049		45500	-1.23447	-1		44500	-7.75822	-8.57869		44500	-6.37504	-6.00675		44500	-6.6987	-5.91169		44500	-3.13676		45000	-7.3906	-7.91439		44500	-1.02975	1.15528		44500	-0.351472	-0.881356
47000	-0.0347654	0.269187		45000	-1.54432		45500	-7.75043		45000	-1.75002		46000	-1.27009	-1.04182		45000	-7.75956	-8.58871		45000	-6.37504	-6.10434		45000	-6.6987	-5.91169		45000	-3.29879		45500	-7.24	-7.92333		45000	-1	1.14886		45000	-0.351472	-0.881356
47500	-0.0347654	0.125531		45500	-1.54432		46000	-7.75154		45500	-1.7885		46500	-1.30485	-1.04182		45500	-7.76686	-8.6141		45500	-6.40321	-6.12309		45500	-6.6987	-5.81858		45500	-3.30875		46000	-7.09502	-7.94251		45500	-1	1.14886		45500	-0.341037	-0.881356
48000	-0.0347654	0.125531		46000	-1.54432		46500	-7.75266		46000	-1.82597		47000	-1.30485	-1.08246		46000	-7.77215	-8.63844		46000	-6.43387	-6.1375		46000	-6.6987	-5.81858		46000	-3.29605		46500	-7.09653	-7.94544		46000	-1	1.14886		46000	-0.341037	-0.881356
48500	-0.0687128	0.125531		47000	-1.54432		47000	-7.75822		46500	-1.82597		47500	-1.30485	-1.08246		46500	-7.77545	-8.64566		46500	-6.4369	-6.1819		46500	-6.53051	-5.81858		46500	-3.29605		47000	-7.09803	-7.94544		46500	-1	1.14886		46500	-0.378512	-0.921997
49000	-0.134301	0.0931094		47500	-1.62449		47500	-7.76708		47000	-1.82597		48000	-1.30485	-1.08246		47000	-7.64844	-8.66297		47000	-6.46241	-6.20555		47000	-6.53051	-5.81858		47000	-3.30256		47500	-7.10404	-7.94691		47000	-0.945552	1.14886		47000	-0.367732	-0.921997
49500	-0.134301	0.0931094		48000	-1.50901		48000	-7.78463		47500	-1.82597		48500	-1.30485	-1.03953		47500	-7.6517	-8.66297		47500	-6.34577	-6.21529		47500	-6.53051	-5.81858		47500	-3.30905		48000	-7.11002	-7.9571		47500	-0.945552	1.14886		47500	-0.367732	-0.921997
50000	-0.134301	0.0931094		48500	-1.50901		48500	-7.79008		48000	-1.89812		49000	-1.3388	-1.03953		48000	-7.66016	-8.66593		48000	-6.35462	-6.24222		48000	-6.53051	-5.81858		48000	-3.29662		48500	-7.14684	-7.99435		48000	-0.945552	1.14886		48000	-0.367732	-0.921997
50500	-0.134301	0.0931094		49000	-1.50901		49000	-7.79116		48500	-1.93289		49500	-1.3388	-1.03953		48500	-7.66081	-8.67066		48500	-6.38945	-6.26679		48500	-6.53051	-5.81858		48500	-3.44798		49000	-7.14684	-8.00562		48500	-0.945552	1.14886		48500	-0.367732	-0.921997
51000	-0.131245	0.0931094		49500	-1.50901		49500	-7.79225		49000	-1.93289		50000	-1.3388	-1.03953		49000	-7.66081	-8.67243		49000	-6.39946	-6.27053		49000	-6.53051	-5.81858		49000	-3.59538		49500	-7.14829	-8.0182		49000	-0.945552	1.14886		49000	-0.367732	-0.961526
51500	-0.131245	0.0931094		50000	-1.50901		50000	-7.57743		49500	-1.93289		50500	-1.3388	-1.03953		49500	-7.66145	-8.67772		49500	-6.4108	-6.29278		49500	-6.53051	-5.73112		49500	-3.61086		50000	-7.14829	-8.02929		49500	-0.945552	1.17688		49500	-0.321928	-0.925999
52000	-0.131245	0.0931094		50500	-1.50901		50500	-7.39553		50000	-1.93289		51000	-1.25634	-1.03953		50000	-7.66145	-8.69581		50000	-6.41504	-6.35755		50000	-6.53051	-5.64866		50000	-3.67611		50500	-7.1512	-8.09935		50000	-0.945552	1.14296		50000	-0.321928	-0.925999
52500	-0.131245	0.0931094		51000	-1.50901		51000	-7.40514		50500	-1.96683		51500	-1.17834	-1.078		50500	-7.66145	-8.48209		50500	-6.43602	-6.36107		50500	-6.53051	-5.64866		50500	-3.71245		51000	-7.17421	-8.10852		50500	-0.82103	1.16993		50500	-0.321928	-0.925999
53000	-0.131245	0.0931094		51500	-1.50901		51500	-7.40514		51000	-1.96683		52000	-1.17834	-1.11548		51000	-7.66145	-8.48266		51000	-6.44432	-6.36107		51000	-6.53051	-5.64866		51000	-3.78478		51500	-7.17564	-8.11244		51000	-0.82103	1.16993		51000	-0.321928	-0.925999
53500	-0.131245	0.0931094		52000	-1.4021		52000	-7.40833		51500	-1.96683		52500	-1.17834	-1.11548		51500	-7.66145	-8.48554		51500	-6.44708	-6.36107		51500	-6.53051	-5.65025		51500	-3.78932		52000	-7.17564	-8.11244		51500	-0.773724	1.1964		51500	-0.321928	-0.925999
54000	-0.131245	0.0931094		52500	-1.20945		52500	-7.2384		52000	-1.96683		53000	-1.17834	-1.11548		52000	-7.6621	-8.48669		52000	-6.46625	-6.36107		52000	-6.53051	-5.65025		52000	-3.79837		52500	-7.17991	-8.11634		52000	-0.773724	1.1964		52000	-0.321928	-0.925999
54500	-0.131245	0.0931094		53000	-1.32193		53000	-7.24264		52500	-1.96683		53500	-1.17834	-1.11548		52500	-7.6621	-8.48727		52500	-6.52095	-6.36282		52500	-6.53051	-5.65185		52500	-3.79837		53000	-7.18841	-8.12153		52500	-0.773724	1.1964		52500	-0.321928	-0.925999
55000	-0.131245	0.0931094		53500	-1.32193		53500	-7.10329		53000	-2		54000	-1.17834	-1.11548		53000	-7.66663	-8.48727		53000	-6.52225	-6.36282		53000	-6.53051	-5.65344		53000	-3.80959		53500	-7.22469	-8.13057		53000	-0.773724	1.27302		53000	-0.321928	-0.963474
55500	-0.131245	0.0931094		54000	-1.32193		54000	-7.10329		53500	-2.15528		54500	-1.17834	-1.11548		53500	-7.5411	-8.48784		53500	-6.52225	-6.3733		53500	-6.53051	-5.65344		53500	-3.82517		54000	-7.26545	-8.13314		53500	-0.773724	1.29768		53500	-0.357552	-0.963474
56000	-0.131245	0.0931094		54500	-1.32193		54500	-7.10329		54000	-2.18442		55000	-1.17834	-1.11548		54000	-7.54174	-8.48841		54000	-6.52225	-6.50621		54000	-6.53051	-5.65344		54000	-3.82958		54500	-7.28143	-8.14083		54000	-0.773724	1.26303		54000	-0.357552	-1
56500	-0.131245	0.0931094		55000	-1.32193		55000	-7.10329		54500	-2.18442		55500	-1.17834	-1.11548		54500	-7.54239	-8.48841		54500	-6.52225	-6.56834		54500	-6.53051	-5.65344		54500	-3.82958		55000	-7.28276	-8.14593		54500	-0.773724	1.2303		54500	-0.357552	-1
57000	-0.131245	0.0931094		55500	-1.32193		55500	-7.10329		55000	-2.18442		56000	-1.10434	-1.11548		55000	-7.54239	-8.48956		55000	-6.52748	-6.57743		55000	-6.53051	-5.65503		55000	-3.83399		55500	-7.28408	-8.15482		55000	-0.773724	1.2303		55000	-0.357552	-1
57500	-0.131245	0.0931094		56000	-1.32193		56000	-7.10329		55500	-2.18442		56500	-1.10434	-1.11548		55500	-7.54239	-8.49071		55500	-6.56605	-6.59842		55500	-6.53051	-5.65503		55500	-3.83619		56000	-7.2854	-8.16742		55500	-0.773724	1.2303		55500	-0.392317	-1
58000	-0.131245	0.0931094		56500	-1.32193		56500	-7.10329		56000	-2.21299		57000	-1.10434	-1.11548		56000	-7.54239	-8.49185		56000	-6.60856	-6.61471		56000	-6.53051	-5.65503		56000	-3.84276		56500	-7.28672	-8.22038		56000	-0.773724	1.2303		56000	-0.459432	-1
58500	-0.131245	0.0931094		57000	-1.32193		57000	-7.10329		56500	-2.21299		57500	-1.10434	-1.11548		56500	-7.54239	-8.29978		56500	-6.61594	-6.63517		56500	-6.53051	-5.65503		56500	-3.8493		57000	-7.28804	-8.24436		56500	-0.773724	1.25376		56500	-0.459432	-1.03562
59000	-0.131245	0.0931094		57500	-1.32193		57500	-7.10329		57000	-2.21299						57000	-7.42691	-8.30035		57000	-6.61961	-6.63807		57000	-6.53051	-5.65662		57000	-3.86876		57500	-7.28804	-8.24674		57000	-0.773724	1.27684		57000	-0.491853	-1.07039
59500	-0.131245	0.0931094		58000	-1.32193		58000	-7.10434		57500	-2.21299						57500	-7.42691	-8.30207		57500	-6.62083	-6.63952		57500	-6.53051	-5.65662		57500	-3.87945		58000	-7.28804	-8.26679		57500	-0.773724	1.22239		57500	-0.491853	-1.07039
60000	-0.131245	0.0931094		58500	-1.32193		58500	-7.10748		58000	-2.21299						58000	-7.42691	-8.13671		58000	-6.62083	-6.63952		58500	-6.53051	-5.65821		58000	-3.87945		58500	-7.28804	-8.28309		58000	-0.773724	1.22239		58000	-0.491853	-1.10434
				59000	-1.32193		59000	-7.11061		58500	-2.21299						58500	-7.42691	-8.13898		58500	-6.62205	-6.64674		59000	-6.53051	-5.65821		58500	-3.87945		59000	-7.28804	-8.29921		58500	-0.773724	1.22239		58500	-0.491853	-1.10434
				59500	-1.32193		59500	-7.11061		59000	-2.21299						59000	-7.42691	-8.14069		59000	-6.62205	-6.64818		59500	-6.53051	-5.65821		59000	-3.87945		59500	-7.28804	-8.3072		59000	-0.773724	1.22239		59000	-0.491853	-1.10434
				60000	-1.32193		60000	-7.11061		59500	-2.21299						59500	-7.42691	-8.14239		59500	-6.62205	-6.64818		60000	-6.53051	-5.65821		59500	-3.87945		60000	-7.28804	-8.3072		59500	-0.773724	1.22239		59500	-0.491853	-1.10434
				60500	-1.32193					60000	-2.21299						60000	-7.31999	-8.15763		60000	-6.62205	-6.64818						60000	-3.87945						60000	-0.773724	1.22239		60000	-0.491853	-1.10434
																	60500	-7.31999	-8.03617		60500	-6.62205	-6.64818						60500	-3.87945						60500	-0.773724	1.22239
																	61000	-7.31999	-8.0607
																	61500	-7.31999	-8.0677
																	62000	-7.31999	-8.06824
																	62500	-7.31999	-8.06932
																	63000	-7.31999	-8.07039
																	63500	-7.31999	-8.07039

## Sheet: Figure 3a
Figure 3a Dynamics of IS-related mutations in the LTEE populations. Number of IS-related mutations, compared to the ancestor, in the genomes of evolved clones sampled over time in the non-mutator populations
nb IS/ancetre	generations	0	500	1000	1500	2000	5000	10000	15000	20000	30000	40000	50000
	Ara+1	0	1.5	1	1	5	14	21.5	27	33	46	63.5	56.5
	Ara+2	0	0	1	1.5	3	4.5	8	10	11	15	16	17.5
	Ara+4	0	0	0.5	0.5	1.5	1	1	2	5	4.5	7.5	8
	Ara+5	0	0.5	1	1.5	2	9	5	11.5	8	16	20	20.5
	Ara‒5	0	1	1	1.5	2.5	5	12.5	11	15	33.5	23.5	30.5
	Ara‒6	0	1	1	1	1	1	7.5	8.5	12.5	18.5	24.5	27

## Sheet: Figure 3b
Figure 3b Dynamics of IS-related mutations in the LTEE populations. Number of IS-related changes in the genomes of evolved clones sampled over times in the mutator populations
generations	0	500	1000	1500	2000	5000	10000	15000	20000	30000	40000	50000
Ara+3*	0	0.5	1.5	1.5	3	2	4.5	2.5	2	5.5	4	6.5
Ara+6*	0	0.5	0.5	0.5	1	1	2.5	5	4.5	6	8	9
Ara‒1*	0	1	1	1.5	1.5	2.5	3.5	7	7.5	6	9.5	9.5
Ara‒2*	0	1	0	1	1	1.5	2.5	4.5	6	5	13	16.5
Ara‒3*	0	1.5	2	2.5	6	8	12.5	13.5	20	18.5	43.5	46.5
Ara‒4*	0	0	0.5	1	1	2	2	3.5	3	6	7	9.5

## Sheet: Figure 3c
						Figure 3c: Number of IS-related mutations (SV)
Ara+1				Ara+2			Ara+3			Ara+4			Ara+5				Ara+6				Ara-1				Ara-2				Ara-3			Ara-4				Ara-5				Ara-6
	Major	Minor			Major			Major			Major			Major	Minor			Major	Minor			Major	Minor			Major	Minor			Major			Major	Minor			Major	Minor			Major	Minor
Mutator timing	NA	NA		Mutator timing	NA		Mutator timing	3000		Mutator timing	NA		Mutator timing	NA	NA		Mutator timing	5000	5000		Mutator timing	26000	26000		Mutator timing	2500-42000	2500-25500		Mutator timing	35000		Mutator timing	7500	7500		Mutator timing	NA	NA		Mutator timing	NA	NA
Time	SNV	SV		Time	SV		Time	SV		Time	SV		Time	SV	SV		Time	SV	SV		Time	SV	SV		Time	SV	SV		Time	SV		Time	SV	SV		Time	SV	SV		Time	SV	SV
0	0	0		0	0		0	0		0	0		0	0	0		0	0	0		0	0	0		0	0	0		0	0		0	0	0		0	0	0		0	0	0
1000	2	2		500	0		500	0		500	0		1000	1	1		500	0	0		500	1	1		500	0	0		500	0		500	0	0		500	0	0		500	1	1
1500	3	3		1000	0		1000	0		1000	1		1500	2	2		1000	2	2		1000	1	1		1000	0	0		1000	1		1000	0	0		1000	2	0		1000	1	1
2000	5	5		1500	0		1500	0		1500	1		2000	2	2		1500	2	2		1500	1	1		1500	0	0		1500	2		1500	1	1		1500	2	0		1500	1	1
2500	5	5		2000	0		2500	0		2000	1		3000	3	3		2000	2	2		2000	2	2		2000	0	0		2000	4		2000	1	1		2000	2	1		2000	1	1
3000	6	6		2500	0		3000	1		2500	1		3500	3	3		2500	2	2		2500	2	2		2500	0	0		2500	5		2500	1	1		2500	3	1		2500	1	1
4000	9	9		3000	0		3500	1		3000	1		4000	3	4		3000	2	2		3000	2	2		3000	2	2		3000	5		3000	1	1		3000	3	1		3000	1	1
4500	9	9		3500	1		4000	1		3500	1		4500	3	4		3500	2	2		3500	2	2		3500	2	2		3500	6		3500	1	1		3500	3	3		3500	1	1
5000	12	12		4000	1		4500	1		4000	1		5000	4	4		4000	2	2		4000	2	2		4000	2	2		4000	6		4000	1	1		4000	4	3		4000	2	2
5500	12	12		4500	1		5000	1		4500	1		5500	4	4		4500	2	2		4500	2	2		4500	2	3		4500	6		4500	1	1		4500	4	3		4500	2	2
6000	12	12		5000	1		5500	1		5000	1		6000	4	4		5000	3	3		5000	2	2		5000	2	3		5000	6		5000	1	1		5000	5	5		5000	2	2
6500	12	12		5500	1		6000	1		5500	1		6500	4	4		5500	3	3		5500	2	2		5500	3	3		5500	6		5500	1	1		5500	5	5		5500	3	3
7500	13	13		6000	1		6500	1		6000	1		7000	4	4		6000	3	3		6000	2	2		6000	3	3		6000	6		6000	1	1		6000	6	6		6000	3	3
8000	13	13		6500	2		7000	1		6500	1		7500	4	4		6500	3	3		6500	2	2		6500	3	4		6500	6		6500	1	1		6500	6	6		6500	3	3
8500	13	13		7000	2		7500	1		7000	2		8000	4	4		7000	3	3		7000	2	2		7000	3	4		7000	6		7000	1	1		7000	6	7		7000	3	3
9000	13	13		7500	3		8000	1		7500	2		8500	6	4		7500	3	3		7500	3	3		7500	3	4		7500	6		7500	2	2		7500	6	7		7500	4	4
9500	13	13		8000	3		8500	1		8000	2		9000	6	4		8000	3	3		8000	3	3		8000	3	4		8000	6		8000	2	2		8000	6	8		8000	5	5
10000	13	13		8500	3		9000	1		8500	2		9500	6	4		8500	4	4		8500	4	4		8500	3	4		8500	6		8500	2	2		8500	6	8		8500	5	5
10500	13	13		9000	4		9500	1		9000	2		10000	6	4		9000	4	4		9000	4	4		9000	3	5		9000	6		9000	2	2		9000	6	12		9000	5	5
11000	13	13		9500	4		10000	1		9500	3		10500	6	4		9500	4	4		9500	5	5		9500	3	5		9500	6		9500	2	2		9500	7	13		9500	7	7
11500	13	13		10000	4		10500	1		10000	3		11000	7	5		10000	4	4		10000	5	5		10000	3	5		10000	8		10000	2	2		10000	7	13		10000	7	7
12000	14	14		10500	4		11000	1		10500	3		11500	7	6		10500	4	4		10500	5	5		10500	3	5		10500	8		10500	2	2		10500	7	13		10500	7	7
12500	14	14		11000	4		11500	1		11000	3		12000	7	6		11000	4	4		11000	5	5		11000	3	5		11000	9		11000	2	2		11000	7	13		11000	7	7
13000	14	14		11500	6		12000	1		11500	3		12500	7	6		11500	4	4		11500	5	5		11500	3	5		11500	9		11500	2	2		11500	7	13		11500	7	8
13500	15	15		12000	6		12500	1		12000	3		13000	7	6		12000	4	4		12000	5	5		12000	3	5		12000	9		12000	2	2		12000	8	13		12000	8	8
14000	16	16		12500	6		13000	1		12500	4		13500	7	6		12500	5	5		12500	5	5		12500	3	5		12500	10		12500	2	2		12500	10	14		12500	8	8
14500	17	17		13000	6		13500	1		13000	4		14000	7	6		13000	5	5		13000	5	5		13000	3	5		13000	10		13000	2	2		13000	10	14		13000	8	8
15000	17	17		13500	6		14000	1		13500	4		14500	7	6		13500	5	5		13500	5	5		13500	3	5		13500	10		13500	2	2		13500	10	15		13500	8	8
15500	18	18		14000	6		14500	1		14000	5		15000	7	6		14000	5	5		14000	5	5		14000	3	5		14000	11		14000	2	2		14000	10	15		14000	8	8
16000	20	20		14500	6		15000	1		14500	5		15500	7	6		14500	5	5		14500	5	5		14500	3	5		14500	11		14500	2	2		14500	10	15		14500	9	8
16500	20	20		15000	6		15500	1		15000	5		16000	7	6		15000	5	5		15000	5	5		15000	3	5		15000	11		15500	2	2		15000	10	15		15000	10	8
17000	20	20		15500	6		16000	2		15500	5		16500	7	6		15500	6	6		15500	5	5		15500	3	5		15500	11		16000	2	2		15500	10	15		15500	10	8
17500	21	21		16000	6		16500	2		16000	5		17000	7	6		16000	6	6		16000	6	6		16000	3	5		16000	11		16500	2	2		16000	11	15		16000	10	8
18000	21	21		16500	6		17000	2		16500	5		17500	7	6		16500	6	6		16500	6	6		16500	3	5		16500	11		17000	2	2		16500	11	16		16500	10	8
18500	21	21		17000	6		17500	2		17000	5		18000	7	6		17000	6	6		17000	6	6		17000	3	5		17000	11		17500	2	2		17000	11	16		17000	11	9
19000	21	21		17500	6		18000	2		17500	5		18500	7	6		17500	6	6		17500	6	6		17500	3	5		17500	13		18000	2	2		17500	11	17		17500	11	9
19500	21	21		18000	6		18500	2		18000	5		19000	8	6		18000	6	6		18000	6	6		18000	3	5		18000	13		18500	2	2		18000	11	17		18000	11	9
20000	22	22		18500	6		19000	2		18500	6		19500	8	6		18500	6	6		18500	6	6		18500	3	5		18500	16		19000	2	2		18500	11	18		18500	11	9
20500	25	23		19000	6		19500	2		19000	6		20000	8	6		19000	6	6		19000	6	6		19000	3	6		19000	16		19500	2	2		19000	11	19		19000	11	9
21000	25	23		19500	6		20000	2		19500	6		20500	8	6		19500	6	6		19500	6	6		19500	3	7		19500	17		20000	2	2		19500	11	20		19500	11	11
21500	25	24		20000	6		20500	2		20000	6		21000	8	7		20000	6	6		20000	7	7		20000	3	7		20000	17		20500	2	2		20000	11	20		20000	12	11
22000	25	24		20500	7		21000	2		20500	6		21500	11	10		20500	6	6		20500	7	7		20500	3	7		20500	17		21000	2	2		20500	11	20		20500	12	11
22500	25	24		21000	8		21500	2		21000	6		22000	11	10		21000	6	6		21000	7	7		21000	3	8		21000	17		21500	2	2		21000	11	21		21000	13	11
23000	25	24		21500	9		22000	2		21500	6		22500	11	10		21500	6	6		21500	8	8		21500	3	8		21500	18		22000	2	2		21500	11	21		21500	14	11
23500	25	24		22000	9		22500	2		22000	6		23000	11	10		22000	6	6		22000	8	8		22000	3	8		22000	18		22500	2	2		22000	11	21		22000	14	11
24000	26	24		22500	9		23000	2		22500	6		23500	11	10		22500	6	6		22500	8	8		22500	3	8		22500	18		23000	2	2		22500	11	22		22500	14	11
24500	28	25		23000	9		23500	2		23000	6		24000	11	10		23000	6	6		23000	8	8		23000	3	8		23000	19		23500	2	2		23000	11	22		23000	14	11
25000	30	27		23500	9		24000	2		23500	6		24500	11	10		23500	6	6		23500	8	8		23500	3	8		23500	19		24000	2	2		23500	12	25		23500	14	11
25500	31	27		24000	9		24500	2		24000	6		25000	12	10		24000	6	6		24000	8	8		24000	3	8		24000	19		24500	2	2		24000	12	28		24000	14	11
26000	31	29		24500	9		25000	2		24500	6		25500	12	10		24500	6	6		24500	8	8		24500	3	8		24500	20		25000	2	2		24500	12	28		24500	14	13
26500	31	29		25000	9		25500	2		25000	6		26000	12	10		25000	6	6		25000	8	8		25000	3	8		25000	22		25500	2	2		25000	12	29		25000	14	13
27000	32	29		25500	9		26000	2		25500	6		26500	12	11		25500	6	6		25500	8	8		25500	3	8		25500	24		26000	2	2		25500	12	29		25500	14	13
27500	32	29		26000	9		26500	3		26000	6		27000	12	11		26000	6	6		26000	8	8		26000	3	8		26000	25		26500	2	2		26000	12	31		26000	16	15
28000	33	29		26500	9		27000	4		26500	6		27500	12	11		26500	6	6		26500	8	8		26500	3	8		26500	25		27000	2	2		26500	12	31		26500	16	15
28500	33	29		27000	10		27500	4		27000	7		28000	12	11		27000	6	6		27000	8	8		27000	4	8		27000	26		27500	2	2		27000	13	31		27000	16	15
29000	33	29		27500	10		28000	4		27500	7		28500	12	11		27500	6	6		27500	8	8		27500	4	8		27500	26		28000	2	2		27500	16	33		27500	16	15
29500	33	29		28000	10		28500	4		28000	7		29000	13	11		28000	6	6		28000	8	8		28000	4	8		28000	27		28500	2	2		28000	16	33		28000	17	15
30000	33	29		28500	10		29000	4		28500	7		29500	13	11		28500	6	6		28500	8	8		28500	4	8		28500	28		29000	3	3		28500	16	34		28500	17	15
30500	33	29		29000	10		29500	4		29000	7		30000	13	11		29000	6	6		29000	8	8		29000	4	8		29000	28		29500	3	3		29000	16	34		29000	17	15
31000	33	29		29500	10		30000	4		29500	7		30500	13	11		29500	6	6		29500	8	8		29500	4	9		29500	28		30000	3	3		29500	16	35		29500	18	15
31500	33	31		30000	10		30500	4		30000	7		31000	13	11		30000	6	6		30000	9	8		30000	4	9		30000	28		30500	3	3		30000	16	36		30000	18	16
32000	33	31		30500	10		31000	4		30500	7		31500	13	11		30500	6	6		30500	9	8		30500	4	9		30500	28		31000	3	3		30500	16	36		30500	18	16
32500	33	31		31000	10		31500	4		31000	8		32000	14	11		31000	6	6		31000	9	8		31000	4	9		31000	28		31500	3	3		31000	16	36		31000	18	16
33000	34	33		31500	10		32000	4		31500	8		32500	14	11		31500	6	6		31500	9	8		31500	4	9		31500	28		32000	3	3		31500	17	38		31500	20	16
33500	35	33		32000	10		32500	4		32000	8		33000	14	11		32000	6	6		32000	9	8		32000	4	9		32000	29		32500	3	3		32000	17	38		32000	21	16
34000	36	33		32500	10		33000	4		32500	8		33500	14	11		32500	6	6		32500	9	8		32500	4	9		32500	29		33000	3	3		32500	17	38		32500	21	16
34500	36	33		33000	10		33500	4		33000	8		34000	14	12		33000	6	6		33000	9	8		33000	4	9		33000	29		33500	3	3		33000	17	38		33000	21	16
35000	36	34		33500	10		34000	4		33500	8		34500	14	12		33500	6	6		33500	9	8		33500	4	9		33500	29		34000	3	3		33500	17	38		33500	21	16
35500	36	36		34000	10		34500	4		34000	9		35000	14	12		34000	6	6		34000	10	8		34000	4	9		34000	29		34500	3	3		34000	17	39		34000	21	16
36000	36	37		34500	10		35000	4		34500	9		35500	14	12		34500	6	6		34500	11	9		34500	4	11		34500	31		35000	3	3		34500	17	39		34500	21	16
36500	36	37		35000	10		35500	4		35000	9		36000	15	13		35000	6	6		35000	11	9		35000	5	11		35000	34		35500	3	3		35000	17	41		35000	22	16
37000	36	38		35500	11		36000	4		35500	10		36500	15	13		35500	6	6		35500	11	9		35500	6	11		35500	34		36000	3	3		35500	18	41		35500	23	16
37500	37	38		36000	11		36500	4		36000	10		37000	15	13		36000	6	6		36000	11	10		36000	6	11		36000	36		36500	3	3		36000	19	41		36000	25	17
38000	37	39		36500	11		37000	5		36500	10		37500	15	13		36500	6	6		36500	11	10		36500	6	11		36500	36		37000	3	3		36500	19	41		36500	25	17
38500	37	40		37000	11		37500	5		37000	10		38000	16	13		37000	7	6		37000	11	10		37000	6	13		37000	37		37500	3	3		37000	19	41		37000	25	17
39000	37	42		37500	11		38000	5		37500	10		38500	16	13		37500	7	6		37500	11	10		37500	7	13		37500	37		38000	3	3		37500	19	43		37500	25	18
39500	37	42		38000	11		38500	5		38000	10		39000	16	13		38000	8	6		38000	11	10		38000	7	14		38000	37		38500	4	3		38000	19	45		38000	25	18
40000	37	42		38500	11		39000	5		38500	10		39500	16	13		38500	9	6		38500	11	10		38500	7	14		38500	37		39000	4	3		38500	19	46		38500	28	18
41000	38	44		39000	11		39500	5		39000	10		40000	16	13		39000	9	6		39000	11	10		39000	7	14		39000	37		39500	4	3		39000	19	46		39000	28	18
41500	38	44		39500	11		40000	5		39500	10		40500	16	13		39500	9	6		39500	11	10		39500	7	15		39500	37		40000	4	3		39500	20	47		39500	28	18
42000	38	44		40000	11		40500	5		40000	10		41000	16	13		40000	9	6		40000	11	10		40000	7	15		40000	37		40500	4	3		40000	20	47		40000	29	18
42500	38	44		40500	11		41000	6		40500	10		41500	17	13		40500	9	6		40500	11	10		40500	7	15		40500	37		41000	4	3		40500	20	47		40500	29	19
43000	38	45		41000	11		41500	6		41000	10		42000	17	14		41000	10	6		41000	11	10		41000	7	15		41000	37		41500	4	3		41000	20	47		41000	29	19
43500	38	45		41500	11		42000	6		41500	10		42500	17	15		41500	10	6		41500	11	10		41500	8	15		41500	37		42000	4	3		41500	21	48		41500	29	19
44000	38	45		42000	11		42500	6		42000	10		43000	17	17		42000	10	6		42000	11	10		42000	8	15		42000	37		42500	5	3		42000	22	48		42000	29	19
44500	39	45		42500	11		43000	6		42500	10		43500	17	17		42500	10	6		42500	11	10		42500	8	15		42500	39		43000	5	4		42500	22	48		42500	29	19
45000	39	46		43000	11		43500	6		43000	10		44000	17	17		43000	10	6		43000	11	10		43000	8	15		43000	39		43500	5	4		43000	23	48		43000	29	19
45500	40	46		43500	11		44000	6		43500	10		44500	17	17		43500	10	6		43500	11	10		43500	8	15		43500	42		44000	5	4		43500	23	48		43500	29	19
46000	40	46		44000	11		44500	6		44000	11		45000	17	17		44000	10	6		44000	11	10		44000	8	15		44000	42		44500	5	4		44000	23	48		44000	29	19
46500	41	47		44500	11		45000	6		44500	11		45500	17	17		44500	10	6		44500	11	10		44500	8	15		44500	44		45000	5	4		44500	24	49		44500	29	19
47000	41	47		45000	12		45500	6		45000	11		46000	17	17		45000	10	6		45000	11	10		45000	8	15		45000	44		45500	6	4		45000	25	51		45000	29	19
47500	41	48		45500	12		46000	6		45500	11		46500	17	17		45500	10	6		45500	11	10		45500	8	16		45500	44		46000	7	4		45500	25	51		45500	30	19
48000	41	48		46000	12		46500	6		46000	11		47000	17	17		46000	10	6		46000	11	10		46000	8	16		46000	45		46500	7	4		46000	25	51		46000	30	19
48500	41	48		47000	12		47000	6		46500	11		47500	17	17		46500	10	6		46500	11	10		46500	9	16		46500	45		47000	7	4		46500	25	51		46500	30	19
49000	41	48		47500	12		47500	6		47000	11		48000	17	17		47000	11	6		47000	11	10		47000	9	16		47000	45		47500	7	4		47000	27	51		47000	31	19
49500	41	48		48000	13		48000	6		47500	11		48500	17	18		47500	11	6		47500	12	10		47500	9	16		47500	45		48000	7	4		47500	27	51		47500	31	19
50000	41	48		48500	13		48500	6		48000	11		49000	17	18		48000	11	6		48000	12	10		48000	9	16		48000	46		48500	7	4		48000	27	51		48000	31	19
50500	41	48		49000	13		49000	6		48500	11		49500	17	18		48500	11	6		48500	12	10		48500	9	16		48500	46		49000	7	4		48500	27	51		48500	31	19
51000	42	48		49500	13		49500	6		49000	11		50000	17	18		49000	11	6		49000	12	10		49000	9	16		49000	46		49500	7	4		49000	27	51		49000	31	19
51500	42	48		50000	13		50000	7		49500	11		50500	17	18		49500	11	6		49500	12	10		49500	9	17		49500	46		50000	7	4		49500	27	52		49500	32	20
52000	42	48		50500	13		50500	8		50000	11		51000	18	18		50000	11	6		50000	12	10		50000	9	18		50000	46		50500	7	4		50000	27	53		50000	32	20
52500	42	48		51000	13		51000	8		50500	11		51500	19	18		50500	11	7		50500	12	10		50500	9	18		50500	46		51000	7	4		50500	30	54		50500	32	20
53000	42	48		51500	13		51500	8		51000	11		52000	19	18		51000	11	7		51000	12	10		51000	9	18		51000	46		51500	7	4		51000	30	54		51000	32	20
53500	42	48		52000	14		52000	8		51500	11		52500	19	18		51500	11	7		51500	12	10		51500	9	18		51500	46		52000	7	4		51500	31	55		51500	32	20
54000	42	48		52500	16		52500	9		52000	11		53000	19	18		52000	11	7		52000	12	10		52000	9	18		52000	46		52500	7	4		52000	31	55		52000	32	20
54500	42	48		53000	16		53000	9		52500	11		53500	19	18		52500	11	7		52500	12	10		52500	9	18		52500	46		53000	7	4		52500	31	55		52500	32	20
55000	42	48		53500	16		53500	10		53000	11		54000	19	18		53000	11	7		53000	12	10		53000	9	18		53000	46		53500	7	4		53000	31	58		53000	32	20
55500	42	48		54000	16		54000	10		53500	11		54500	19	18		53500	12	7		53500	12	10		53500	9	18		53500	46		54000	7	4		53500	31	59		53500	32	20
56000	42	48		54500	16		54500	10		54000	11		55000	19	18		54000	12	7		54000	12	10		54000	9	18		54000	46		54500	7	4		54000	31	60		54000	32	20
56500	42	48		55000	16		55000	10		54500	11		55500	19	18		54500	12	7		54500	12	10		54500	9	18		54500	46		55000	7	4		54500	31	61		54500	32	20
57000	42	48		55500	16		55500	10		55000	11		56000	20	18		55000	12	7		55000	12	10		55000	9	18		55000	46		55500	7	4		55000	31	61		55000	32	20
57500	42	48		56000	16		56000	10		55500	11		56500	20	18		55500	12	7		55500	12	10		55500	9	18		55500	46		56000	7	4		55500	31	61		55500	32	20
58000	42	48		56500	16		56500	10		56000	11		57000	20	18		56000	12	7		56000	12	10		56000	9	18		56000	46		56500	7	4		56000	31	61		56000	32	20
58500	42	48		57000	16		57000	10		56500	11		57500	20	18		56500	12	8		56500	12	10		56500	9	18		56500	46		57000	7	4		56500	31	62		56500	32	20
59000	42	48		57500	16		57500	10		57000	11						57000	13	8		57000	12	10		57000	9	18		57000	46		57500	7	4		57000	31	63		57000	32	20
59500	42	48		58000	16		58000	10		57500	11						57500	13	8		57500	12	10		57500	9	18		57500	46		58000	7	4		57500	31	63		57500	32	20
60000	42	48		58500	16		58500	10		58000	11						58000	13	9		58000	12	10		58500	9	18		58000	46		58500	7	4		58000	31	63		58000	32	20
				59000	16		59000	10		58500	11						58500	13	9		58500	12	10		59000	9	18		58500	46		59000	7	4		58500	31	63		58500	32	20
				59500	16		59500	10		59000	11						59000	13	9		59000	12	10		59500	9	18		59000	46		59500	7	4		59000	31	63		59000	32	20
				60000	16		60000	10		59500	11						59500	13	9		59500	12	10		60000	9	18		59500	46		60000	7	4		59500	31	63		59500	32	20
				60500	16					60000	11						60000	14	9		60000	12	10						60000	46						60000	31	63		60000	32	20
																	60500	14	10		60500	12	10						60500	46						60500	31	63
																	61000	14	10
																	61500	14	10
																	62000	14	10
																	62500	14	10
																	63000	14	10
																	63500	14	10

## Sheet: Figure 4
Figure 4: Number of IS related mutations as a function of time spent in mutator or non mutator state
		non mutator			mutator
	Subpopulation	time spent	SNV	SV	time spent	SNV	SV
Ara-1	Major	25500	37	8	24500	998	4
Ara-1	Minor	25500	30	8	24500	790	2
Ara-2	Major	10000	64	2	40000	896	7
Ara-2	Minor	26500	66	10	23500	837	8
Ara-3	Major	34500	48	31	15500	611	15
Ara-4	Major	7000	39	1	43000	1129	6
Ara-4	Minor	7000	33	1	43000	1012	3
Ara-5	Major	50000	58	27
Ara-5	Minor	50000	24	53
Ara-6	Major	50000	48	32
Ara-6	Minor	50000	38	20
Ara+1	Major	50000	54	41
Ara+1	Minor	50000	45	48
Ara+2	Major	50000	47	13
Ara+3	Major	2500	8	0	47500	1502	7
Ara+4	Major	50000	53	11
Ara+5	Major	50000	51	17
Ara+5	Minor	50000	37	18
Ara+6	Major	4500	35	2	45500	2196	9
Ara+6	Minor	4500	35	2	45500	2453	4

## Sheet: Figure 5a
Figure 5a Relationship between fitness and IS-related mutations. a Mean fitness of evolved populations at 50,000 generations, relative to the common ancestor, as a function of the number of IS-related mutations
pop	Ara‒4	Ara+3	Ara+4	Ara‒1	Ara+2	Ara+5	Ara‒ 6	Ara‒5	Ara+1
average number	2.5	4	6	8.5	10	15.5	21	23.5	39.5
fitness 50K	1.79444	1.81403	1.72208	1.7045	1.81092	1.69367	1.58002	1.62809	1.51254

## Sheet: Figure 5b
Figure 5b: Slope of the regression between the number of IS-related mutations and the populaiton fitness and p-value of the regression.
Time	Slope	p-value					Slope	p-value
3000	-0.00951634	0.511965			0	0	-0.00801704	0.602106
3500	0.0121999	0.383301			0	0	0.0140892	0.342625
4000	-0.0185453	0.0158122			1	1	-0.0191678	0.0217785
4500	-0.00589424	0.708541			0	0	-0.0055904	0.74814
5000	-0.0153206	0.0760265			0	0	-0.014358	0.123391
6000	-0.00215705	0.78174			0	0	-0.00321198	0.702488
7000	-0.0262267	0.210217			0	0	-0.0257464	0.269703
8000	-0.015218	0.174035			0	0	-0.0192292	0.145245
9000	-0.0123359	0.0674374			0	0	-0.0100002	0.207665
10000	-0.0223491	0.0292475			0	1	-0.0190931	0.142407
11000	-0.0211371	0.0216384			0	1	-0.00996581	0.278671
12000	-0.00434956	0.508783			0	0	-0.00618658	0.513894
13000	-0.00592032	0.145522			0	0	-0.00284548	0.608976
14000	-0.00772979	0.202964			0	0	-0.00306516	0.704916
15000	-0.0105745	0.16122			0	0	-0.00487499	0.567163
16000	-0.0153993	0.0621908			0	0	-0.0084146	0.372019
17000	-0.0161931	0.00303598			1	1	-0.0174037	0.0124069
18000	-0.0132905	0.0616061			0	0	-0.0102436	0.244073
19000	-0.00809361	0.264391			0	0	0.000234234	0.976349
20000	-0.00876614	0.231355			0	0	-0.00280948	0.753778
22000	-0.00778035	0.235025			0	0	-0.0111848	0.235745
24000	-0.00459382	0.342906			0	0	-0.00641624	0.362991
26000	-0.0105091	0.038732			0	1	-0.00905617	0.167633
28000	-0.00704354	0.0254817			1	1	-0.00976303	0.0233586
30000	-0.0110853	0.0344686			1	1	-0.0142968	0.0484574
32000	-0.00623367	0.0896913			0	0	-0.00836866	0.100631
34000	-0.0128625	0.0053636			1	1	-0.0138066	0.0222525
36000	-0.0055079	0.1338			0	0	-0.0050943	0.306346
38000	-0.00784348	0.0973275			0	0	-0.00873301	0.174503
40000	-0.0074116	0.057017			0	0	-0.00358828	0.377203
42000	-0.00438381	0.154836			0	0	-0.00462033	0.262445
44000	-0.0105609	0.0272477			1	1	-0.0140255	0.0224376
46000	-0.000681693	0.805144			0	0	0.00228268	0.481707
48000	-0.0066809	0.0928557			0	0	-0.00687706	0.197628
50000	-0.0117267	0.0436367			1	1	-0.0162057	0.0345904
						7
							10

## Sheet: Figure 6a
Figure 6a IS150-mediated recombination and transposition events in the ancestor and evolved clones from population Ara+1. a Number of IS150 copies
	606	1158C	9282B	10450	11008	11009	11010
nb IS	5	8	26	36	37	42	40

[truncated: 6 more sheets: Figure 6b, Figure 6c, Supp. Figure 1, Supp. Figure 2, Supp. Figure 3, Supp. Figure 4]
